# Supplementary material for: The Protective Effects of Osteocyte‐Derived Extracellular Vesicles Against Alzheimer's Disease Diminished with Aging
Source: Adv Sci (Weinh). 2022 May 4;9(17):2105316. doi: 10.1002/advs.202105316 (PMC9189667; doi:10.1002/advs.202105316)
Supplement: Supplementary file 2 — Supporting Information [file ADVS-9-2105316-s002.xlsx]

## Sheet: Sheet1 p<0.05
Protein accession	Protein description	Gene name	MW [kDa]	OCYYoung-EV-1	OCYYoung-EV-2	OCYYoung-EV-3	OCYAged-EV-1	OCYAged-EV-2	OCYAged-EV-3	Young/Aged Ratio	P value
Q9JJW3	Up-regulated during skeletal muscle growth protein 5	Usmg5	6.4075	1.63345	1.56486	1.46696	0.14079	0.0439454	0.056556	19.3346	5.41882e-05
Q80W89	NADH dehydrogenase [ubiquinone] 1 alpha subcomplex subunit 11	Ndufa11	14.854	1.53079	1.60636	1.51947	0.16695	0.0751213	0.0335994	16.892	1.96527e-05
M0RA24	Protein LOC100362391	LOC100362391	10.982	1.52908	1.57565	1.50114	0.156564	0.102384	0.0946329	13.0263	1.22638e-06
D3ZE15	Protein LOC100911483	LOC100911483	16.776	1.50607	1.57049	1.41865	0.151295	0.0718758	0.163926	11.6126	4.40782e-05
Q9R1Z0	Voltage-dependent anion-selective channel protein 3	Vdac3	30.797	1.72744	1.72144	1.17919	0.142573	0.182533	0.0928464	11.0732	0.0148954
Q5M9I5	Cytochrome b-c1 complex subunit 6, mitochondrial	Uqcrh	10.424	1.44612	1.38053	1.72575	0.243476	0.076005	0.129746	10.1339	0.00175028
P80432	Cytochrome c oxidase subunit 7C, mitochondrial	Cox7c	7.3746	1.38541	1.59579	1.54144	0.178739	0.125852	0.154173	9.85831	0.0013176
P00406	Cytochrome c oxidase subunit 2	Mtco2	25.928	1.46243	1.61154	1.291	0.13962	0.177695	0.189133	8.61877	0.00430231
P29419	ATP synthase subunit e, mitochondrial	Atp5i	8.2545	1.49752	1.48239	1.50442	0.176703	0.155454	0.214946	8.19651	2.90143e-05
Q05962	ADP/ATP translocase 1	Slc25a4	32.989	1.47933	1.70926	1.23746	0.19873	0.232455	0.159684	7.49073	0.00983007
Q9Z2L0	Voltage-dependent anion-selective channel protein 1	Vdac1	30.755	1.54691	1.59573	1.21941	0.177224	0.220865	0.195012	7.35465	0.00815929
P11240	Cytochrome c oxidase subunit 5A, mitochondrial	Cox5a	16.129	1.45585	1.45161	1.52783	0.189134	0.216513	0.203763	7.27802	0.000114293
D3ZAF6	ATP synthase subunit f, mitochondrial	Atp5j2	10.452	1.4767	1.54193	1.4166	0.207541	0.213624	0.203014	7.10569	0.000750953
P32551	Cytochrome b-c1 complex subunit 2, mitochondrial	Uqcrc2	48.396	1.46413	1.57265	1.40441	0.208687	0.191501	0.237946	6.95964	0.000758726
P29975	Aquaporin-1	Aqp1	28.856	1.54257	1.62638	1.24512	0.182855	0.215925	0.257497	6.72592	0.00687074
Q09073	ADP/ATP translocase 2	Slc25a5	32.901	1.50738	1.50922	1.32564	0.231316	0.20138	0.221313	6.63943	0.00205321
F7EXQ7	Protein Ndufa8	Ndufa8	22.122	1.33873	1.62292	1.47788	0.262764	0.163715	0.249575	6.56684	0.00163913
P67779	Prohibitin	Phb	29.82	1.47096	1.52507	1.40873	0.247188	0.204714	0.238347	6.3814	0.000166481
D3ZTP0	10-formyltetrahydrofolate dehydrogenase	Aldh1l2	101.8	1.44607	1.47619	1.50554	0.216396	0.286509	0.208199	6.22666	6.92025e-06
Q06647	ATP synthase subunit O, mitochondrial	Atp5o	23.397	1.46521	1.31703	1.42064	0.246299	0.195376	0.241788	6.14941	0.000414025
P18163	Long-chain-fatty-acid--CoA ligase 1	Acsl1	78.178	1.50594	1.61655	1.25602	0.212059	0.288815	0.219644	6.07688	0.00552801
D3ZLT1	NADH dehydrogenase (Ubiquinone) 1 beta subcomplex, 7 (Predicted)	Ndufb7	16.568	1.53819	1.45201	1.31848	0.266405	0.203893	0.244895	6.0245	0.00149709
D4A565	NADH dehydrogenase (Ubiquinone) 1 beta subcomplex, 5 (Predicted), isoform CRA_b	Ndufb5	21.664	1.53316	1.32096	1.43971	0.235218	0.229574	0.250886	5.99966	0.00241577
P31399	ATP synthase subunit d, mitochondrial	Atp5h	18.763	1.38982	1.48038	1.42758	0.25126	0.288589	0.18301	5.94554	1.01075e-05
P19511	ATP synthase F(0) complex subunit B1, mitochondrial	Atp5f1	28.868	1.38162	1.53345	1.30652	0.207524	0.216513	0.302431	5.81111	0.000807035
P20788	Cytochrome b-c1 complex subunit Rieske, mitochondrial	Uqcrfs1	29.445	1.49032	1.43481	1.39915	0.231618	0.229185	0.290144	5.75844	7.42397e-06
D4ACN8	Plasminogen receptor (KT)	Plgrkt	17.312	1.42668	1.42929	1.48663	0.248879	0.22151	0.313842	5.5374	1.00453e-05
B2RZD6	Ndufa4 protein	Ndufa4	9.3267	1.45476	1.45121	1.40936	0.25974	0.203165	0.322727	5.49282	0.0001574
P16036	Phosphate carrier protein, mitochondrial	Slc25a3	39.445	1.46538	1.42378	1.42967	0.262115	0.191581	0.337881	5.45599	0.000536713
P10888	Cytochrome c oxidase subunit 4 isoform 1, mitochondrial	Cox4i1	19.514	1.40399	1.43278	1.44711	0.272325	0.261891	0.257058	5.41391	2.08892e-05
Q68FY0	Cytochrome b-c1 complex subunit 1, mitochondrial	Uqcrc1	52.848	1.40163	1.50892	1.37676	0.293605	0.28144	0.22682	5.34667	0.000143332
D3ZXP3	Histone H2A	H2afx	15.114	1.35647	1.30656	1.65835	0.299005	0.175222	0.353056	5.22358	0.00290249
Q5BJZ3	Nicotinamide nucleotide transhydrogenase	Nnt	113.87	1.45569	1.44202	1.35519	0.271213	0.256613	0.287702	5.2149	0.000323517
P11951	Cytochrome c oxidase subunit 6C-2	Cox6c2	8.4548	1.4025	1.65356	1.1645	0.26267	0.26528	0.286227	5.18384	0.0149109
D3ZUL3	Protein Col6a1	Col6a1	108.8	1.45551	1.60281	1.16258	0.271934	0.271764	0.286601	5.08361	0.012757
Q4FZY1	Cd68 molecule	Cd68	35.397	1.39823	1.48052	1.42867	0.301438	0.332661	0.217016	5.06091	2.81386e-05
Q5XIH7	Prohibitin-2	Phb2	33.312	1.38111	1.35146	1.48586	0.276158	0.299431	0.278656	4.93819	0.000965914
P81155	Voltage-dependent anion-selective channel protein 2	Vdac2	31.745	1.43031	1.56575	1.28984	0.303775	0.214343	0.358345	4.89001	0.00101873
D4A0T0	Protein Ndufb10	Ndufb10	20.858	1.44025	1.47865	1.41137	0.287126	0.222889	0.379771	4.86665	0.000341668
D3ZFQ8	Cytochrome c-1 (Predicted), isoform CRA_c	Cyc1	35.434	1.43976	1.48694	1.34072	0.271838	0.351487	0.28171	4.7152	0.000120404
P12075	Cytochrome c oxidase subunit 5B, mitochondrial	Cox5b	13.915	1.35435	1.37068	1.37031	0.302631	0.270439	0.296469	4.70979	1.79027e-06
P10719	ATP synthase subunit beta, mitochondrial	Atp5b	56.353	1.41691	1.33819	1.42568	0.266651	0.326039	0.316894	4.59636	1.89104e-05
P35434	ATP synthase subunit delta, mitochondrial	Atp5d	17.595	1.46081	1.46212	1.32515	0.259758	0.390924	0.279705	4.56593	5.94238e-05
D3ZG43	NADH dehydrogenase (Ubiquinone) Fe-S protein 3 (Predicted), isoform CRA_c	Ndufs3	30.226	1.35124	1.5203	1.38695	0.318124	0.42947	0.191652	4.53395	0.000325811
P06907	Myelin protein P0	Mpz	27.57	1.40373	1.579	1.18876	0.303742	0.383764	0.250927	4.44517	0.00601179
Q64578	Sarcoplasmic/endoplasmic reticulum calcium ATPase 1	Atp2a1	109.41	1.39587	1.76	1.05548	0.293013	0.337551	0.339897	4.33953	0.0330532
F1LNH3	Procollagen, type VI, alpha 2, isoform CRA_a	Col6a2	109.66	1.37939	1.66491	1.14267	0.328738	0.328182	0.312586	4.31866	0.0191435
P09495	Tropomyosin alpha-4 chain	Tpm4	28.509	1.40816	1.52251	1.2934	0.276183	0.325997	0.377202	4.31299	0.00102591
Q5BK63	NADH dehydrogenase [ubiquinone] 1 alpha subcomplex subunit 9, mitochondrial	Ndufa9	42.559	1.41476	1.48494	1.32034	0.344479	0.267485	0.375507	4.27359	0.000122121
M0RBJ0	Guanine nucleotide-binding protein subunit gamma	Gng2	4.8827	1.42963	1.48376	1.29632	0.320665	0.292176	0.3868	4.21123	0.000473305
P97700	Mitochondrial 2-oxoglutarate/malate carrier protein	Slc25a11	34.133	1.33415	1.43515	1.42103	0.315606	0.274538	0.42417	4.1312	9.02421e-05
F1LPW0	Protein Ighm	Ighm	54.871	1.44997	1.41518	1.31474	0.363036	0.339696	0.309271	4.13032	0.000408868
Q62636	Ras-related protein Rap-1b	Rap1b	20.798	1.4099	1.54515	1.23156	0.345402	0.311736	0.363295	4.10278	0.00617669
P11608	ATP synthase protein 8	Mt	7.6298	1.47594	1.31104	1.43221	0.354272	0.29955	0.375364	4.09954	0.000437479
P48037	Annexin A6	Anxa6	75.753	1.41224	1.44537	1.34991	0.349379	0.348877	0.330388	4.09035	0.000408627
P15999	ATP synthase subunit alpha, mitochondrial	Atp5a1	59.753	1.37135	1.51562	1.28728	0.314198	0.388872	0.319129	4.0836	0.00163782
A0A0G2K5S7	Protein Entpd3	Entpd3	60.878	1.34452	1.34573	1.49163	0.298611	0.284073	0.467309	3.98277	0.000204036
B2RYW3	NADH dehydrogenase (Ubiquinone) 1 beta subcomplex, 9	Ndufb9	21.892	1.19798	1.59848	1.40077	0.294965	0.504391	0.263055	3.95067	0.00290666
Q01205	Dihydrolipoyllysine-residue succinyltransferase component of 2-oxoglutarate dehydrogenase complex, mitochondrial	Dlst	48.925	1.26586	1.45155	1.41	0.365211	0.305124	0.392242	3.88434	0.0007074
Q811A3	Procollagen-lysine,2-oxoglutarate 5-dioxygenase 2	Plod2	84.541	1.32364	0.971909	1.75697	0.335983	0.397206	0.324682	3.83083	0.0467909
P54313	Guanine nucleotide-binding protein G(I)/G(S)/G(T) subunit beta-2	Gnb2	37.331	1.38104	1.61264	1.16873	0.36937	0.303626	0.417348	3.81752	0.0113314
P02466	Collagen alpha-2(I) chain	Col1a2	129.56	1.27062	1.18012	1.56681	0.342556	0.50292	0.213824	3.79264	0.00335598
Q641Y2	NADH dehydrogenase [ubiquinone] iron-sulfur protein 2, mitochondrial	Ndufs2	52.561	1.51053	1.64533	0.987881	0.344293	0.407424	0.347127	3.771	0.0356794
Q3KRE0	ATPase family AAA domain-containing protein 3	Atad3	66.758	1.34875	1.45972	1.33231	0.337458	0.362882	0.421448	3.69124	0.000108009
F1M1L9	Protein Cpne2	Cpne2	61.023	1.40445	1.41037	1.32032	0.381374	0.369276	0.372173	3.68281	0.000710126
Q63493	Antigen-presenting glycoprotein CD1d	Cd1d	38.542	1.36086	1.69271	1.08902	0.315377	0.455817	0.354383	3.68042	0.0237054
Q63072	ADP-ribosyl cyclase/cyclic ADP-ribose hydrolase 2	Bst1	35.131	1.46604	1.37866	1.28407	0.427461	0.40804	0.289776	3.66911	0.000157382
D3ZN51	Protein Itga9	Itga9	114.6	1.44218	1.41286	1.2679	0.342062	0.420403	0.370995	3.63748	0.000798824
Q6AYF4	Integrin beta-6	Itgb6	85.958	1.36155	1.51747	1.25244	0.366126	0.382741	0.390007	3.62767	0.00556936
Q6VBQ5	Myeloid-associated differentiation marker	Myadm	35.148	1.36314	1.63436	1.14228	0.338311	0.283415	0.520835	3.62325	0.00856411
O88775	Embigin	Emb	37.005	1.36019	1.60097	1.17392	0.429358	0.421205	0.291291	3.62138	0.00853619
F1M5X4	Protein LOC100362687	LOC100362687	13.731	1.35501	1.12253	1.63828	0.234772	0.420416	0.484401	3.61167	0.0099957
Q4KM75	CD5 antigen-like	Cd5l	37.86	1.32657	1.45702	1.20312	0.387266	0.400291	0.323872	3.58702	0.00303286
O08564	Lipid phosphate phosphohydrolase 1	Ppap2a	31.996	1.47545	1.25426	1.37638	0.352328	0.265333	0.529321	3.57991	0.000724179
A0A0G2K062	Protein Mcemp1	Mcemp1	24.008	1.48693	1.58091	1.04714	0.405768	0.475928	0.268814	3.57666	0.0171027
Q5FVL0	V-type proton ATPase subunit d 2	Atp6v0d2	40.519	1.43702	1.33824	1.33641	0.369617	0.441836	0.339843	3.57133	2.73285e-05
Q5XI77	Annexin	Anxa11	54.16	1.39605	1.41639	1.28325	0.382633	0.37717	0.389848	3.56255	0.00165169
O35049	Sphingomyelin phosphodiesterase 3	Smpd3	71.271	1.40848	1.54319	1.1136	0.393806	0.279872	0.477922	3.5301	0.00766073
M0RCF3	Integrin beta	Itgb3	87.083	1.36378	1.32211	1.37258	0.336434	0.388403	0.42791	3.52069	3.88734e-05
Q5XHY5	Threonine--tRNA ligase, cytoplasmic	Tars	80.575	1.35105	1.40641	1.35401	0.358781	0.487045	0.322352	3.51955	0.000952686
Q5M7T6	ATPase, H+ transporting, lysosomal 38kDa, V0 subunit d1	Atp6v0d1	40.301	1.33251	1.45352	1.2702	0.339666	0.432333	0.394694	3.4767	0.00059218
P35171	Cytochrome c oxidase subunit 7A2, mitochondrial	Cox7a2	9.3529	1.33371	1.32387	1.44038	0.353583	0.462528	0.372101	3.44885	4.59145e-05
A0A0G2K1M7	Protein Ano6	Ano6	105.84	1.26566	1.47059	1.30454	0.35849	0.41123	0.401918	3.44884	0.00268253
Q3MIE4	Synaptic vesicle membrane protein VAT-1 homolog	Vat1	43.118	1.35244	1.59896	1.14912	0.350315	0.444121	0.397036	3.44156	0.0144815
P08753	Guanine nucleotide-binding protein G(k) subunit alpha	Gnai3	40.522	1.3775	1.53441	1.17534	0.337238	0.399902	0.466906	3.39459	0.00615278
Q3KRE3	Guanine nucleotide-binding protein subunit gamma	Gng10	7.2293	1.70843	1.41862	0.927311	0.376695	0.239424	0.581258	3.38604	0.0369166
P14668	Annexin A5	Anxa5	35.744	1.35773	1.19627	1.49181	0.392157	0.381921	0.421091	3.38514	0.00713225
Q6AYQ9	Peptidyl-prolyl cis-trans isomerase	Ppic	23.009	1.36945	1.27881	1.44266	0.375645	0.420734	0.414717	3.37788	0.00118869
A0A0G2JTS9	Protein Fbxo42	Fbxo42	77.797	1.36143	1.35179	1.37059	0.405761	0.591882	0.214623	3.36874	0.0125378
P07340	Sodium/potassium-transporting ATPase subunit beta-1	Atp1b1	35.201	1.3302	1.40979	1.34223	0.387996	0.26046	0.568428	3.35465	0.00561277
P04157	Receptor-type tyrosine-protein phosphatase C	Ptprc	143.27	1.34305	1.41658	1.28636	0.393708	0.396718	0.43387	3.30476	0.000577634
P07861	Neprilysin	Mme	85.794	1.39672	1.31136	1.31995	0.361786	0.396875	0.461515	3.30119	2.04065e-05
P35571	Glycerol-3-phosphate dehydrogenase, mitochondrial	Gpd2	80.972	1.32862	1.50081	1.214	0.401056	0.381607	0.460718	3.25196	0.0049264
Q07647	Solute carrier family 2, facilitated glucose transporter member 3	Slc2a3	53.58	1.35918	1.51468	1.1866	0.388154	0.458929	0.405538	3.24157	0.00767696
G3V6P8	Guanine nucleotide-binding protein subunit gamma	Gng12	7.9851	1.42754	1.42791	1.18907	0.440632	0.335273	0.489366	3.19656	0.00159662
O08628	Procollagen C-endopeptidase enhancer 1	Pcolce	50.184	1.27536	1.06695	1.54985	0.443409	0.400794	0.381891	3.17443	0.0223466
Q5XI04	Protein Stom	Stom	31.378	1.34016	1.50905	1.1409	0.371177	0.452404	0.438139	3.16244	0.010252
B2RYS2	Cytochrome b-c1 complex subunit 7	LOC685596	13.558	1.19214	1.37877	1.3126	0.378235	0.377129	0.473213	3.16098	0.000542287
Q6AYQ4	Transmembrane protein 109	Tmem109	26.242	1.31259	1.60631	1.12475	0.255302	0.431696	0.592964	3.15919	0.00785414
Q62952	Dihydropyrimidinase-related protein 3	Dpysl3	61.967	1.33768	1.38035	1.32492	0.402555	0.57161	0.306495	3.15692	0.00525736
P06685	Sodium/potassium-transporting ATPase subunit alpha-1	Atp1a1	113.05	1.2896	1.46099	1.25626	0.433382	0.36121	0.475011	3.15598	0.00100591
P29288	Tartrate-resistant acid phosphatase type 5	Acp5	36.726	1.37008	1.6481	1.01398	0.459195	0.533981	0.293413	3.13399	0.0258157
G3V887	V-type proton ATPase subunit a	Tcirg1	93.209	1.30733	1.44371	1.30172	0.419031	0.477992	0.399671	3.12545	0.000424504
G3V7K5	Protein Npc1	Npc1	142.95	1.29352	1.30377	1.36794	0.374676	0.414706	0.484748	3.11211	4.74252e-05
Q6AYS3	Protective protein for beta-galactosidase	Ctsa	51.215	1.2885	1.04074	1.54681	0.298375	0.548153	0.419666	3.06118	0.0137567
P48004	Proteasome subunit alpha type-7	Psma7	28.326	1.4212	1.17404	1.40997	0.392293	0.438788	0.484319	3.04486	0.00433726
P97829	Leukocyte surface antigen CD47	Cd47	32.995	1.36063	1.51161	1.13531	0.436425	0.452012	0.449958	2.9943	0.014624
F1M5Q4	Protein Fbn2	Fbn2	279.54	1.30872	1.28106	1.37531	0.410841	0.379674	0.535766	2.98963	0.000353018
P16573	Carcinoembryonic antigen-related cell adhesion molecule 1	Ceacam1	57.263	1.32862	1.43121	1.30092	0.423073	0.490131	0.450169	2.97846	0.000311477
Q9WUF4	Vesicle-associated membrane protein 8	Vamp8	11.32	1.27914	1.50372	1.21437	0.430957	0.453585	0.4827	2.92358	0.00837875
Q62667	Major vault protein	Mvp	95.797	1.33725	1.6027	0.985046	0.442211	0.403024	0.50538	2.90608	0.0376698
B2RYL3	Protein Tmem119	Tmem119	29.864	1.29379	1.37885	1.31185	0.46803	0.386078	0.527677	2.88358	0.000184661
D4A4H5	Protein Sdf2	Sdf2	24.056	1.32898	1.12334	1.5119	0.451666	0.524542	0.42187	2.83547	0.0121762
Q63377	Sodium/potassium-transporting ATPase subunit beta-3	Atp1b3	31.829	1.31282	1.40629	1.23267	0.430673	0.458876	0.50471	2.83431	0.000975559
P05712	Ras-related protein Rab-2A	Rab2a	23.535	1.30681	1.40635	1.25823	0.475953	0.40671	0.519349	2.83263	0.000156421
Q80WK7	Equilibrative nucleoside transporter 3	Slc29a3	51.676	1.39834	1.21222	1.34672	0.423991	0.43504	0.538815	2.83098	0.00048323
Q07936	Annexin A2	Anxa2	38.678	1.31696	1.36741	1.24393	0.456188	0.501397	0.432905	2.82512	0.000184628
P34058	Heat shock protein HSP 90-beta	Hsp90ab1	83.28	1.33372	1.42552	1.20702	0.48533	0.400125	0.521514	2.81901	0.00102931
P17046	Lysosome-associated membrane glycoprotein 2	Lamp2	45.163	1.30153	1.30649	1.33299	0.455503	0.497238	0.464334	2.78108	1.61018e-06
Q6P6R2	Dihydrolipoyl dehydrogenase, mitochondrial	Dld	54.037	1.27042	1.32864	1.26899	0.389547	0.660093	0.343242	2.77701	0.0115998
G3V723	Phosphate regulating gene with homologies to endopeptidases on the X chromosome (Hypophosphatemia, vitamin D resistant rickets), isoform CRA_a	Phex	86.333	1.36744	1.31843	1.14307	0.462613	0.400917	0.517728	2.77206	0.00193145
M0RBX3	Protein Ighv1-9	Ighv1	13.046	1.34116	1.30853	1.25689	0.442824	0.675535	0.306573	2.74159	0.0131172
B2RYB8	Integrin beta	Itgb2	84.817	1.28701	1.50676	1.13769	0.459277	0.464007	0.524843	2.71486	0.0137149
P63322	Ras-related protein Ral-A	Rala	23.553	1.28764	1.58757	1.06797	0.446664	0.449829	0.558192	2.71068	0.0259227
Q9JJM7	Platelet glycoprotein Ib beta chain	Gp1bb	22.175	1.25808	1.63919	1.0476	0.506531	0.539026	0.418886	2.69377	0.0364674
F1LX07	Protein Slc25a12	Slc25a12	71.916	1.21364	1.56233	1.16783	0.418298	0.67211	0.375064	2.69115	0.0074811
P18420	Proteasome subunit alpha type-1	Psma1	29.517	1.34223	1.36354	1.22239	0.425047	0.578035	0.457214	2.68998	0.000215806
P04897	Guanine nucleotide-binding protein G(i) subunit alpha-2	Gnai2	40.499	1.30168	1.44932	1.17973	0.434216	0.491646	0.540129	2.68127	0.0039911
Q9Z1E1	Flotillin-1	Flot1	47.499	1.26383	1.31971	1.28857	0.468934	0.432002	0.557453	2.65506	0.000497445
P35435	ATP synthase subunit gamma, mitochondrial	Atp5c1	30.19	1.3452	1.2449	1.28874	0.466448	0.525617	0.471836	2.64966	6.68562e-05
P08289	Alkaline phosphatase, tissue-nonspecific isozyme	Alpl	57.659	1.32966	1.32492	1.26251	0.474102	0.386388	0.618408	2.64865	0.00373536
Q9Z2S9	Flotillin-2	Flot2	47.037	1.30591	1.43427	1.23281	0.46047	0.584816	0.455369	2.6475	0.000573093
Q63318	Protein LOC100911104	LOC100911104	14.158	1.28461	1.5847	1.03654	0.425843	0.579593	0.507974	2.58082	0.0297895
B5DFK6	Adaptor-related protein complex 3, delta 1 subunit, isoform CRA_b	Ap3d1	135.67	1.19883	1.18496	1.51842	0.424207	0.540343	0.552386	2.57243	0.0105367
Q4FZT0	Stomatin-like protein 2, mitochondrial	Stoml2	38.413	1.29469	1.31579	1.28663	0.46234	0.423398	0.629952	2.57117	0.00558785
Q9JHW5	Vesicle-associated membrane protein 7	Vamp7	24.775	1.09911	1.41598	1.39871	0.396335	0.748067	0.380333	2.56687	0.00774657
Q6PCU2	V-type proton ATPase subunit E 1	Atp6v1e1	26.128	1.19077	1.46831	1.20758	0.447411	0.524528	0.540539	2.55651	0.00792276
P20761	Ig gamma-2B chain C region	Igh	36.497	1.31249	1.28542	1.20828	0.540057	0.375505	0.577132	2.54988	0.00167409
Q794F9	4F2 cell-surface antigen heavy chain	Slc3a2	58.071	1.40151	1.31107	1.17753	0.558355	0.51253	0.457966	2.54447	0.00227717
D3ZMQ3	Protein Itga4	Itga4	115.59	1.31581	1.3886	1.1841	0.516654	0.459914	0.556376	2.53663	0.00166834
P09527	Ras-related protein Rab-7a	Rab7a	23.504	1.27839	1.30527	1.27082	0.533854	0.463747	0.526052	2.52976	0.000102432
P13838	Leukosialin (Fragment)	Spn	38.425	1.29002	1.35323	1.24202	0.473681	0.508139	0.556459	2.52572	7.3056e-05
B1WC61	Acad9 protein	Acad9	68.842	1.24146	1.32416	1.31983	0.521236	0.456887	0.569635	2.51037	6.65154e-05
A0A0G2JVZ6	Protein Itgav	Itgav	115.81	1.32905	1.26497	1.23028	0.505975	0.510128	0.512194	2.50233	0.00137286
D4A133	Protein Atp6v1a	Atp6v1a	68.264	1.27955	1.2951	1.28103	0.531815	0.473496	0.536122	2.50136	0.000359825
D3ZUM4	Beta-galactosidase	Glb1	73.227	1.25399	1.06155	1.43497	0.515923	0.596253	0.390007	2.49671	0.00791172
O70352	CD82 antigen	Cd82	29.487	1.30351	1.41065	1.14045	0.510262	0.524429	0.513951	2.48902	0.0101174
P18614	Integrin alpha-1	Itga1	130.81	1.22007	1.27618	1.2772	0.460637	0.510544	0.550903	2.47913	4.26321e-05
P37361	Metallothionein-3	Mt3	6.809	1.31215	0.965364	1.58234	0.516453	0.24053	0.80208	2.47576	0.0339736
Q568Z6	IST1 homolog	Ist1	39.941	1.29691	1.26862	1.29351	0.496891	0.474091	0.589929	2.4723	0.00125125
D3ZAC0	Protein Itga2b	Itga2b	112.64	1.26365	1.37208	1.18562	0.486604	0.47425	0.588924	2.46574	0.000640012
D3ZPP2	Protein Arl8a	Arl8a	21.39	1.26048	1.40322	1.20319	0.492143	0.543188	0.540254	2.45426	0.00368732
Q6AXV4	Sorting and assembly machinery component 50 homolog	Samm50	51.96	1.28794	1.59154	0.984186	0.464915	0.487447	0.628454	2.4441	0.0402521
P25286	V-type proton ATPase 116 kDa subunit a isoform 1	Atp6v0a1	96.327	1.25242	1.3692	1.25707	0.484961	0.504577	0.600979	2.43863	0.000132579
P41350	Caveolin-1	Cav1	20.552	1.03851	1.60835	1.23827	0.502218	0.612673	0.478395	2.43844	0.0379755
P82995	Heat shock protein HSP 90-alpha	Hsp90aa1	84.814	1.24066	1.46494	1.15216	0.465976	0.505732	0.621441	2.42147	0.00576197
P85515	Alpha-centractin	Actr1a	42.613	1.2697	1.23795	1.33919	0.489772	0.584934	0.524521	2.40544	5.39076e-05
M0R8B5	Protein RGD1563231	RGD1563231	12.932	1.18499	1.16116	1.5048	0.465016	0.672323	0.465604	2.40243	0.00771451
D3ZLA3	Copine 3 protein	Cpne3	59.685	1.1947	1.34475	1.14395	0.546932	0.484307	0.505768	2.39648	0.00404867
E9PTX9	Protein Slc12a2	Slc12a2	130.37	1.34952	1.45724	1.03435	0.49916	0.596062	0.509252	2.394	0.0226418
P50123	Glutamyl aminopeptidase	Enpep	107.99	1.22333	1.36815	1.23724	0.493952	0.537161	0.571801	2.38861	0.000855219
P17764	Acetyl-CoA acetyltransferase, mitochondrial	Acat1	44.695	1.43577	1.13693	1.25298	0.552276	0.481251	0.570846	2.38453	0.00855241
P55260	Annexin A4	Anxa4	35.848	1.3062	1.37869	1.08446	0.50388	0.518263	0.559145	2.38372	0.0121812
B0K020	CDGSH iron-sulfur domain-containing protein 1	Cisd1	12.097	1.29706	1.4297	1.11549	0.528996	0.616109	0.467588	2.38251	0.00610068
B4F795	Choline transporter-like protein 2	Slc44a2	79.896	1.2733	1.40727	1.15962	0.465099	0.470413	0.676955	2.38157	0.00175608
D3ZM19	Protein Evi2b	Evi2b	45.614	1.22515	1.54236	1.08214	0.593986	0.506877	0.520063	2.37497	0.0280058
A0A0G2K5L1	Protein Fat1	Fat1	507.34	1.26362	1.05007	1.51804	0.574348	0.483045	0.564128	2.36304	0.0276688
D3ZQ57	Plexin B2	Plxnb2	205.95	1.23632	1.03417	1.52469	0.459243	0.513004	0.634403	2.36217	0.0251199
O88989	Malate dehydrogenase, cytoplasmic	Mdh1	36.483	1.2829	1.19994	1.23105	0.597611	0.590575	0.384133	2.36204	0.00507912
P97689	Urea transporter 1	Slc14a1	42.033	1.22269	1.37861	1.23173	0.520092	0.417766	0.69645	2.34536	0.00314206
P14562	Lysosome-associated membrane glycoprotein 1	Lamp1	43.969	1.29784	1.16705	1.26577	0.534374	0.404444	0.658564	2.33548	0.00311364
P62815	V-type proton ATPase subunit B, brain isoform	Atp6v1b2	56.55	1.44107	1.15051	1.22043	0.653415	0.523615	0.456369	2.33379	0.00381631
P49134	Integrin beta-1	Itgb1	88.494	1.311	1.29708	1.27017	0.489749	0.556599	0.621407	2.32544	0.00121993
D4A9Q5	Carboxypeptidase M (Predicted)	Cpm	50.32	1.23262	1.59431	0.997699	0.516376	0.644989	0.495356	2.30855	0.0450276
P60905	DnaJ homolog subfamily C member 5	Dnajc5	22.101	1.32372	1.38702	1.09687	0.556566	0.547461	0.55794	2.29103	0.01473
P63259	Actin, cytoplasmic 2	Actg1	41.792	1.24248	1.46474	1.11102	0.588223	0.587692	0.490915	2.29072	0.0136944
Q05096	Unconventional myosin-Ib	Myo1b	131.92	1.28447	1.32881	1.15181	0.525153	0.497058	0.624427	2.28653	0.000680215
P49301	C-type lectin domain family 10 member A	Clec10a	34.242	1.21899	1.33398	1.25712	0.553837	0.554943	0.564364	2.27721	0.00206629
P60572	Pannexin-3	Panx3	44.977	1.22357	1.41142	1.1566	0.535328	0.376014	0.761635	2.26638	0.0090357
G3V824	Insulin-like growth factor 2 receptor, isoform CRA_b	Igf2r	273.59	1.26169	1.21644	1.30846	0.528543	0.752915	0.393716	2.26041	0.0166618
P14740	Dipeptidyl peptidase 4	Dpp4	88.087	1.27104	1.29826	1.18893	0.522892	0.5683	0.581269	2.24712	0.00029307
Q63135	Complement component receptor 1-like protein	Cr1l	61.68	1.38594	1.22333	1.25147	0.555	0.43744	0.730102	2.24131	0.00420494
M0RA79	Protein LOC691828	LOC691828	10.959	1.22216	0.910054	1.46155	0.485813	0.749728	0.371246	2.23661	0.0324467
P08661	Mannose-binding protein C	Mbl2	26.014	1.26111	1.24285	1.28053	0.526982	0.40152	0.770305	2.22773	0.0224784
Q920L2	Succinate dehydrogenase [ubiquinone] flavoprotein subunit, mitochondrial	Sdha	71.614	1.26401	1.32725	1.18198	0.507623	0.643776	0.544534	2.22487	0.000293359
Q8CJ44	Solute carrier family 13 member 5	Slc13a5	63.878	1.2119	1.2929	1.28135	0.470998	0.53687	0.695895	2.22222	0.00433117
Q64560	Tripeptidyl-peptidase 2	Tpp2	138.29	1.22162	1.41987	1.10098	0.530256	0.650735	0.506447	2.21783	0.00791783
Q4QQU9	Osteopetrosis associated transmembrane protein 1	Ostm1	37.909	1.18121	1.26136	1.34393	0.496271	0.568166	0.644837	2.21527	0.000422442
B5DEL8	NADH dehydrogenase (Ubiquinone) Fe-S protein 5	LOC100361505	12.7	1.24171	1.3845	1.15647	0.523021	0.630016	0.559779	2.20846	0.00316029
P29117	Peptidyl-prolyl cis-trans isomerase F, mitochondrial	Ppif	21.81	1.26478	1.33314	1.18059	0.588042	0.63322	0.497128	2.19887	0.000340507
Q9JI03	Collagen alpha-1(V) chain	Col5a1	183.98	1.24578	1.22134	1.19248	0.510772	0.582543	0.571635	2.19802	4.31938e-05
D3ZBQ5	Protein Scarf2	Scarf2	87.951	1.23027	1.06918	1.43471	0.556335	0.6574	0.485624	2.19739	0.0117672
Q5PQZ9	NADH dehydrogenase [ubiquinone] 1 subunit C2	Ndufc2	14.359	1.15373	1.25056	1.30862	0.507584	0.577215	0.606286	2.19558	0.000555058
P54311	Guanine nucleotide-binding protein G(I)/G(S)/G(T) subunit beta-1	Gnb1	37.377	1.34787	1.25052	1.16322	0.446767	0.664735	0.60626	2.18983	0.00148747
D3ZX01	40S ribosomal protein S4	Rps4y2	29.198	1.55181	1.187	1.00757	0.536082	0.568595	0.606262	2.18966	0.0493975
Q4FZV0	Beta-mannosidase	Manba	101.22	1.23215	1.2679	1.25506	0.581695	0.657172	0.483548	2.18014	0.00409295
B0BMT9	Protein Sqrdl	Sqrdl	50.201	1.25491	1.3544	1.15489	0.561467	0.556751	0.622107	2.16293	0.00337515
F1M6F4	Protein LOC100912210	LOC100912210	13.644	1.23258	1.29632	1.23297	0.499986	0.657164	0.58483	2.15954	0.00119328
P20909	Collagen alpha-1(XI) chain	Col11a1	181.02	1.24572	1.27914	1.20165	0.589561	0.487919	0.669096	2.13361	0.00219993
P21913	Succinate dehydrogenase [ubiquinone] iron-sulfur subunit, mitochondrial	Sdhb	31.83	1.24797	1.32175	1.18323	0.621723	0.685579	0.453529	2.13135	0.0028515
P54921	Alpha-soluble NSF attachment protein	Napa	33.192	1.20246	1.38804	1.2546	0.647032	0.621788	0.539765	2.12603	0.00128743
P34067	Proteasome subunit beta type-4	Psmb4	29.197	1.21988	1.14019	1.38824	0.588552	0.511301	0.664118	2.12493	0.00321835
Q63803	Guanine nucleotide-binding protein G(s) subunit alpha isoforms XLas	Gnas	122.89	1.2172	1.54044	1.05012	0.479999	0.662031	0.650037	2.12478	0.029275
B0BMU0	Peptidyl-prolyl cis-trans isomerase E	Ppie	33.369	1.16709	1.29256	1.29189	0.562555	0.586244	0.623765	2.11645	0.00119916
G3V9S9	Protein Sec24d	Sec24d	112.86	1.28065	1.19202	1.26596	0.574437	0.622035	0.574922	2.11056	0.000163137
Q6MG98	Histocompatibility 2, class II antigen E alpha	RT1	29.17	1.16297	1.1612	1.42046	0.577169	0.736527	0.468064	2.10164	0.00503432
O88656	Actin-related protein 2/3 complex subunit 1B	Arpc1b	41.056	1.2533	1.50928	1.01298	0.548819	0.646414	0.606106	2.09597	0.0398537
P61227	Ras-related protein Rap-2b	Rap2b	20.504	1.20624	1.29508	1.23476	0.436515	0.890856	0.457291	2.09344	0.0443967
P11762	Galectin-1	Lgals1	14.857	1.23676	0.945815	1.53211	0.548387	0.470579	0.756478	2.09226	0.043115
F1M9P7	Protein Mamdc2	Mamdc2	73.019	1.21446	1.29066	1.23145	0.542673	0.617942	0.626361	2.091	5.86382e-05
Q62651	Delta(3,5)-Delta(2,4)-dienoyl-CoA isomerase, mitochondrial	Ech1	36.171	1.22539	1.33466	1.1938	0.57209	0.740352	0.484899	2.08856	0.00394002
F1LQ00	Protein Col5a2	Col5a2	145.2	1.30817	1.13326	1.16585	0.59885	0.49567	0.632766	2.08841	0.00102283
D3ZZ21	NADH dehydrogenase (Ubiquinone) 1 beta subcomplex, 6 (Predicted)	Ndufb6	15.638	1.21445	1.33336	1.24368	0.588182	0.650506	0.578832	2.08608	0.000295802
Q9Z0V5	Peroxiredoxin-4	Prdx4	31.007	1.22552	1.14029	1.36242	0.657226	0.635077	0.507851	2.07106	0.00191139
D3ZYI0	Grancalcin (Predicted)	Gca	24.584	1.27392	1.37979	1.02771	0.575747	0.424286	0.784995	2.06239	0.0128471
P06760	Beta-glucuronidase	Gusb	74.792	1.21396	1.23527	1.33931	0.556595	0.743057	0.550371	2.04783	0.00213605
P27615	Lysosome membrane protein 2	Scarb2	54.09	1.29218	1.11863	1.27119	0.593423	0.502603	0.705655	2.04365	0.00148036
Q63203	Low affinity immunoglobulin gamma Fc region receptor II	Fcgr2	32.047	1.26579	1.19708	1.23548	0.504038	0.789971	0.539732	2.01683	0.0166326
Q811A2	Bone marrow stromal antigen 2	Bst2	19.674	1.20707	1.43001	1.03525	0.560802	0.40133	0.870163	2.00423	0.0279943
Q5XIF6	Tubulin alpha-4A chain	Tuba4a	49.924	1.24332	1.30905	1.14264	0.571792	0.774419	0.505704	1.99523	0.00559357
M9MMN0	Protein Ighg3 (Fragment)	Ighg3	36.5	1.26722	1.38185	1.05119	0.600305	0.70048	0.554528	1.99441	0.0127959
Q6AXR4	Beta-hexosaminidase subunit beta	Hexb	61.527	1.22702	1.17843	1.30427	0.622929	0.826625	0.410862	1.99402	0.0274521
P13599	IgG receptor FcRn large subunit p51	Fcgrt	40.168	1.18131	1.22893	1.26401	0.465599	0.692247	0.68849	1.99002	0.00936888
P23097	Collagenase 3 (Fragment)	Mmp13	53.374	1.25581	1.07821	1.30392	0.597443	0.779521	0.454827	1.986	0.00841238
O55158	Tetraspanin	Tspan8	25.545	1.18986	1.35405	1.14995	0.552665	0.596594	0.711464	1.98517	0.00193985
P20611	Lysosomal acid phosphatase	Acp2	48.319	1.18106	1.16847	1.33677	0.534985	0.691909	0.63051	1.98466	0.00113235
G3V6G1	Immunoglobulin joining chain	Igj	17.784	1.18484	1.27174	1.23639	0.584947	0.613592	0.663758	1.98302	6.12546e-05
Q63610	Tropomyosin alpha-3 chain	Tpm3	29.006	1.21686	1.55347	1.0428	0.525856	0.528016	0.87365	1.97826	0.0322456
P51577	P2X purinoceptor 4	P2rx4	43.501	1.20298	1.23478	1.19001	0.521535	0.646925	0.673807	1.96919	0.00372914
P04182	Ornithine aminotransferase, mitochondrial	Oat	48.332	1.25965	0.982462	1.39202	0.601315	0.793853	0.451276	1.96818	0.020175
D3ZXX4	Protein Jakmip3	Jakmip3	98.714	1.22793	1.31697	1.08027	0.581821	0.652259	0.608236	1.96772	0.00869283
Q9R189	Protein unc-13 homolog D	Unc13d	123.45	1.15686	1.30964	1.22116	0.573413	0.521383	0.779948	1.96702	0.0059032
Q0H8B9	C-type lectin domain family 2 member D11	Clec2d11	23.537	1.1516	1.31848	1.22036	0.676811	0.521018	0.681459	1.96374	0.00111714
A0A0G2K4D9	Protein Stag2	Stag2	145.73	1.23621	1.14508	1.29401	0.566106	0.528712	0.779241	1.96115	0.00587676
D3Z9H2	Hyaluronan and proteoglycan link protein 4 (Predicted)	Hapln4	42.729	1.23969	1.41376	1.03004	0.602938	0.853997	0.424819	1.95748	0.0232304
O70531	Sulfate transporter	Slc26a2	82.027	1.17914	1.46884	1.03409	0.608041	0.460746	0.819117	1.95035	0.0237564
Q60587	Trifunctional enzyme subunit beta, mitochondrial	Hadhb	51.414	1.22735	1.34377	1.09744	0.5646	0.711159	0.62016	1.93498	0.00423377
F1M798	Metalloendopeptidase	Bmp1	111.65	1.20601	1.16449	1.31366	0.587032	0.769868	0.550097	1.93192	0.00327289
F1LQH9	Protein Bag2	Bag2	23.805	1.21232	0.959781	1.48901	0.570478	0.731273	0.593886	1.93133	0.0498641
Q5XIM0	BCS1-like (Yeast)	Bcs1l	47.393	1.24656	1.22219	1.18937	0.530341	0.794902	0.577514	1.92253	0.0157967
Q8CGU6	Nicastrin	Ncstn	78.399	1.20413	1.38004	1.0779	0.488592	0.696875	0.720042	1.92183	0.00746264
B2RZ72	Actin related protein 2/3 complex, subunit 4 (Predicted), isoform CRA_a	Arpc4	19.667	1.16349	1.32934	1.15786	0.592247	0.66604	0.648848	1.91423	0.00414756
P15650	Long-chain specific acyl-CoA dehydrogenase, mitochondrial	Acadl	47.872	1.26357	1.20608	1.18753	0.674856	0.811537	0.425314	1.91304	0.0315191
D3Z952	Microfibrillar-associated protein 2 (Predicted)	Mfap2	20.771	1.20379	1.14395	1.27036	0.580065	0.563545	0.747753	1.91296	0.00241258
P85970	Actin-related protein 2/3 complex subunit 2	Arpc2	34.391	1.25088	1.27134	1.16685	0.561089	0.755742	0.612701	1.9119	0.00267079
Q4FZU6	Annexin A8	Anxa8	36.706	1.23364	1.26314	1.16624	0.668399	0.584037	0.66357	1.9118	0.000126633
A0A0G2JUW8	Protein LOC100912445	LOC100912445	116.98	1.15793	1.27541	1.18263	0.611737	0.597304	0.688778	1.90533	0.000310643
P04797	Glyceraldehyde-3-phosphate dehydrogenase	Gapdh	35.828	1.24772	1.42434	1.00513	0.642279	0.541907	0.755347	1.89591	0.0244131
D4A746	GDP-mannose pyrophosphorylase B (Predicted), isoform CRA_a	Gmppb	39.902	1.18951	0.993425	1.41351	0.686617	0.685376	0.525518	1.89535	0.0280386
B0BN20	Tetraspanin	Tspan6	27.535	1.0593	1.51996	1.08351	0.514587	0.507642	0.911188	1.89446	0.0459364
Q6AY41	Cell cycle control protein 50A	Tmem30a	37.172	1.20648	1.41303	1.03458	0.661743	0.671559	0.598112	1.89193	0.0299759
P57756	Ficolin-2	Fcn2	34.683	1.23867	1.41455	1.00888	0.662047	0.512779	0.764151	1.88867	0.0204741
A0A0G2JV24	Protein Thbs1	Thbs1	127.87	1.16905	1.0634	1.40771	0.656316	0.881675	0.399127	1.87916	0.0344827
Q6Q7Y5	Guanine nucleotide-binding protein subunit alpha-13	Gna13	44.011	1.16003	1.39579	1.07827	0.582765	0.713762	0.638831	1.87774	0.0165306
Q95574	Major histocompatibility complex, class II, DM alpha	RT1	29.122	1.16554	1.07664	1.39571	0.642518	0.663232	0.642986	1.86679	0.0268272
P21670	Proteasome subunit alpha type-4	Psma4	29.497	1.27555	1.22705	1.12759	0.604916	0.622756	0.717597	1.86616	0.000690016
P07154	Cathepsin L1	Ctsl	37.66	1.20535	1.24935	1.18174	0.64766	0.594376	0.70874	1.8641	0.00043222
Q63357	Unconventional myosin-Id	Myo1d	116.09	1.19297	1.43846	0.988546	0.637541	0.630538	0.683128	1.85525	0.0485281
A0A0G2K1E2	Integrin alpha 5 (Mapped)	Itga5	119.46	1.29205	1.13595	1.19226	0.580839	0.670614	0.701824	1.85343	0.000857881
G3V6H0	Protein LOC102555167	LOC100363782	22.177	1.29358	1.19151	1.13222	0.718826	0.497327	0.751814	1.8381	0.00769076
B0BNJ1	LOC683667 protein	Sri	21.624	1.18605	1.23868	1.18045	0.616277	0.566554	0.787559	1.82968	0.0103831
A1L1J8	Protein Rab5b	Rab5b	23.674	1.24976	1.24771	1.09299	0.634564	0.423424	0.909566	1.82484	0.0480044
Q4V7C7	Actin-related protein 3	Actr3	47.357	1.27172	1.25618	1.10576	0.626688	0.665081	0.703329	1.82129	0.00385994
P58366	Progressive ankylosis protein homolog	Ankh	54.264	1.2942	1.35481	0.963671	0.768223	0.560938	0.656785	1.81912	0.0294652
P61589	Transforming protein RhoA	Rhoa	21.782	1.23934	1.38523	0.977386	0.727698	0.533789	0.725645	1.81264	0.0273246
Q641X3	Beta-hexosaminidase subunit alpha	Hexa	60.537	1.21613	1.12777	1.28369	0.704833	0.887207	0.41858	1.80421	0.0470242
P29826	Rano class II histocompatibility antigen, B-1 beta chain	RT1	29.935	1.19144	1.13525	1.28029	0.7327	0.692487	0.576895	1.80162	0.00109931
P63029	Translationally-controlled tumor protein	Tpt1	19.462	1.17676	1.26269	1.16767	0.645977	0.619866	0.74161	1.79686	0.000452297
Q5XIC1	Mannose-1-phosphate guanyltransferase alpha	Gmppa	46.191	1.20786	1.03788	1.33203	0.623813	0.786095	0.584402	1.79399	0.00943295
Q6AZ61	Probable lysosomal cobalamin transporter	Lmbrd1	61.018	1.26334	1.12022	1.2105	0.704377	0.573536	0.728403	1.79137	0.0012488
A0A0G2K7L2	Protein Igsf3	Igsf3	134.13	1.1884	1.1057	1.32487	0.638442	0.630652	0.758596	1.78477	0.00388124
P19234	NADH dehydrogenase [ubiquinone] flavoprotein 2, mitochondrial	Ndufv2	27.378	1.16834	1.40657	1.02287	0.672316	0.573497	0.779197	1.77667	0.0248573
Q924C3	Ectonucleotide pyrophosphatase/phosphodiesterase family member 1	Enpp1	102.94	1.20694	1.43788	0.979406	0.700314	0.502381	0.845447	1.76952	0.0374512
Q5HZA9	Transmembrane protein 126A	Tmem126a	21.657	1.09812	1.34377	1.14502	0.568891	0.857475	0.620465	1.75242	0.0123317
P54290	Voltage-dependent calcium channel subunit alpha-2/delta-1	Cacna2d1	123.82	1.20376	1.19821	1.17206	0.637487	0.561596	0.846298	1.74737	0.0255102
P62749	Hippocalcin-like protein 1	Hpcal1	22.338	1.19482	1.23789	1.13116	0.614386	0.579373	0.869034	1.72769	0.0224075
Q8VII6	Choline transporter-like protein 1	Slc44a1	73.091	1.19622	1.33132	1.03011	0.609771	0.508842	0.956133	1.71474	0.046051
Q62745	CD81 antigen	Cd81	25.888	1.11172	1.29197	1.16824	0.907512	0.521042	0.671356	1.70099	0.0318555
G3V9M6	Fibrillin 1, isoform CRA_a	Fbn1	311.95	1.16891	1.20535	1.12625	0.665598	0.551648	0.843659	1.69853	0.0236277
Q8CFN2	Cell division control protein 42 homolog	Cdc42	21.258	1.185	1.38091	0.986421	0.673001	0.648153	0.774608	1.69501	0.0394677
F1LV44	Protein Tenm3	Tenm3	283.73	1.16069	1.06171	1.3118	0.713891	0.730537	0.640734	1.69493	0.013144
O88777	Presenilin-2	Psen2	50.051	1.11679	1.36141	1.07271	0.649249	0.880634	0.577041	1.68535	0.0199067
B2RZB5	Chromatin modifying protein 2A	Chmp2a	25.134	1.1046	1.17685	1.24189	0.611977	0.648701	0.84274	1.67505	0.00920673
P19944	60S acidic ribosomal protein P1	Rplp1	11.498	1.15592	1.2325	1.14969	0.680731	0.724119	0.711006	1.67219	0.000657225
G3V6T1	Coatomer subunit alpha	Copa	138.36	1.25952	1.16356	1.15953	0.762588	0.852855	0.544833	1.6584	0.0247088
D4A2F6	Protein Nhlrc3	Nhlrc3	42.636	1.25336	0.98617	1.26628	0.727877	0.852298	0.538771	1.65451	0.0230955
Q62638	Golgi apparatus protein 1	Glg1	133.56	1.20348	1.18074	1.1158	0.662387	0.57709	0.876638	1.65399	0.0274081
Q5XII0	Mammalian ependymin-related protein 1	Epdr1	25.639	1.09348	1.13522	1.30617	0.813984	0.837846	0.486792	1.65288	0.03415
Q6IRJ7	Annexin	Anxa7	50.019	1.15639	1.17047	1.19481	0.679848	0.744603	0.706957	1.65227	0.000130481
Q9ESC2	Tenomodulin	Tnmd	36.971	1.11278	1.30147	1.11524	0.695048	0.72156	0.72358	1.64915	0.0160972
Q5M7U6	Actin-related protein 2	Actr2	44.733	1.17292	1.30475	1.10413	0.690322	0.803022	0.685076	1.64422	0.00443027
Q10739	Matrix metalloproteinase-14	Mmp14	66.079	1.14989	1.06716	1.30152	0.714157	0.687568	0.741217	1.64193	0.0177131
F1LRT0	Protein Ltbp3	Ltbp3	134.37	1.1464	1.03926	1.36844	0.655603	0.778387	0.744781	1.63124	0.0296541
A0A0G2K0W3	Protein Ttyh3	Ttyh3	57.961	1.09028	1.23463	1.1649	0.653784	0.664249	0.823023	1.62995	0.00358789
Q6AYK6	Calcyclin-binding protein	Cacybp	26.541	1.14543	1.17643	1.13509	0.759787	0.727002	0.637627	1.62725	0.00337111
Q9ERB4	Versican core protein (Fragments)	Vcan	300	1.13484	0.982425	1.36518	0.722593	0.650004	0.776327	1.62055	0.0460299
P10860	Glutamate dehydrogenase 1, mitochondrial	Glud1	61.415	1.17643	1.18186	1.1169	0.690839	0.734963	0.721151	1.61866	0.000183992
D3ZD31	Protein Mrc1	Mrc1	164.99	1.16886	1.12987	1.18359	0.687689	0.652134	0.818265	1.61362	0.00796909
P97520	C5a anaphylatoxin chemotactic receptor 1	C5ar1	39.416	1.13806	1.29888	1.06903	0.748024	0.530205	0.896061	1.61247	0.0318353
Q64724	C-CAM4	Ceacam10	16.117	1.15366	1.38132	0.965087	0.749465	0.590451	0.845096	1.60185	0.0463429
P23785	Granulins	Grn	63.369	1.10254	1.25005	1.08502	0.761478	0.535905	0.887287	1.57351	0.0367964
P51607	N-acylglucosamine 2-epimerase	Renbp	49.604	1.18589	1.10586	1.18072	0.753461	0.584432	0.898136	1.55296	0.036766
Q10743	Disintegrin and metalloproteinase domain-containing protein 10 (Fragment)	Adam10	60.444	1.0888	1.32693	1.04195	0.709339	0.725591	0.805692	1.54318	0.0334696
Q5FVI6	V-type proton ATPase subunit C 1	Atp6v1c1	43.9	1.12581	1.21821	1.11433	0.745106	0.766625	0.738416	1.53694	0.00436579
F1LP44	Protein Itgal	Itgal	127.66	1.21407	1.26142	0.963361	0.661593	0.812063	0.788459	1.52019	0.0331057
Q4QQV8	Charged multivesicular body protein 5	Chmp5	24.575	1.15339	1.09172	1.19591	0.709929	0.719278	0.835325	1.51953	0.00199509
G3V991	Integrin, alpha 6, isoform CRA_b	Itga6	121.81	1.11414	1.20051	1.12544	0.759591	0.689371	0.819439	1.51653	0.00163047
P14669	Annexin A3	Anxa3	36.363	1.15203	1.24382	1.07416	0.782378	0.839306	0.667735	1.51567	0.00502484
O35763	Moesin	Msn	67.738	1.20085	1.12816	0.92776	0.804131	0.545785	0.806393	1.51035	0.0369575
B2RYS8	NADH dehydrogenase [ubiquinone] 1 beta subcomplex subunit 8, mitochondrial	Ndufb8	21.959	1.24881	1.21255	0.97038	0.811662	0.811624	0.653417	1.50733	0.0278269
P30427	Plectin	Plec	533.53	0.80395	0.750003	0.976525	1.26011	1.17245	1.38819	0.6623	0.00990773
P09812	Glycogen phosphorylase, muscle form	Pygm	97.272	0.881397	0.851911	0.798349	1.28876	1.34255	1.19128	0.662287	0.00297464
P63281	SUMO-conjugating enzyme UBC9	Ube2i	18.007	0.81978	0.853502	0.836502	1.27805	1.28497	1.25073	0.658088	7.28163e-06
P29534	Vascular cell adhesion protein 1	Vcam1	81.245	0.819538	0.865706	0.821904	1.21968	1.14081	1.45184	0.657642	0.0400785
Q62894	Extracellular matrix protein 1	Ecm1	63.248	0.801471	0.810908	0.908622	1.30904	1.09973	1.42713	0.657212	0.0328634
P62483	Voltage-gated potassium channel subunit beta-2	Kcnab2	41.021	0.836014	0.698056	0.930443	1.2934	1.24655	1.22734	0.654188	0.0170595
Q6AYS7	Aminoacylase-1A	Acy1a	45.804	0.824892	0.790566	0.907842	1.20294	1.20604	1.44989	0.653896	0.0196032
D3Z841	Protein RGD1559732	RGD1559732	50.132	0.881833	0.786689	0.824869	1.13999	1.35183	1.32526	0.65322	0.0122264
B5DES0	Protein Snrpd2	Snrpd2	13.527	0.769343	0.92191	0.809249	1.23023	1.34921	1.25702	0.651773	0.00193304
E9PU64	Protein Scin	Scin	80.142	0.83924	0.933426	0.721814	1.32622	1.12558	1.44075	0.640834	0.0181211
D4A7U6	LSM3 homolog, U6 small nuclear RNA associated (S. cerevisiae) (Predicted)	Lsm3	11.845	0.724384	0.858647	0.895613	1.27607	1.42386	1.17989	0.638856	0.00768857
P05369	Farnesyl pyrophosphate synthase	Fdps	40.829	0.920624	0.682765	0.854271	1.31543	1.3807	1.17964	0.634107	0.00749059
P97584	Prostaglandin reductase 1	Ptgr1	35.718	0.818875	0.84858	0.783955	1.42222	1.22881	1.26388	0.626172	0.00932877
D3ZLC1	Protein Lmnb2	Lmnb2	68.85	0.788677	0.650257	0.989247	1.40029	1.2158	1.33051	0.615258	0.0189852
P11980	Pyruvate kinase PKM	Pkm	57.817	0.837565	0.918895	0.636088	1.3245	1.45731	1.14446	0.60937	0.0146011
M0RCX0	Protein Pcbd2	Pcbd2	14.133	0.712366	0.979591	0.719908	1.10096	1.37975	1.49665	0.6064	0.026795
Q6WRH9	Immunoglobulin superfamily member 10	Igsf10	284.74	0.78971	0.811739	0.795466	1.25551	1.44754	1.2906	0.600182	0.0113179
A0A0G2K014	Protein Lcp1	Lcp1	71.98	0.775546	0.805502	0.816771	1.29405	1.2854	1.41854	0.599756	0.00389307
Q5VLR5	BWK4	Erp44	46.878	0.800799	0.68238	0.86139	1.35958	1.19649	1.35421	0.59959	0.00224337
P04041	Glutathione peroxidase 1	Gpx1	22.305	0.789017	0.762771	0.794767	1.29742	1.41329	1.23247	0.595093	0.0080244
P00507	Aspartate aminotransferase, mitochondrial	Got2	47.314	0.78565	0.993966	0.60698	1.23876	1.51703	1.26139	0.594097	0.0208703
P47853	Biglycan	Bgn	41.706	0.803502	0.791262	0.790391	1.35115	1.46409	1.20099	0.593879	0.0188272
P19999	Mannose-binding protein A	Mbl1	25.308	0.774481	0.861007	0.792248	1.25127	1.34127	1.51948	0.590401	0.0123097
P11654	Nuclear pore membrane glycoprotein 210	Nup210	204.16	0.800915	0.688676	0.847836	1.34034	1.47495	1.14647	0.589998	0.015581
O35806	Latent-transforming growth factor beta-binding protein 2	Ltbp2	189.87	0.719434	0.760225	0.81727	1.14358	1.2955	1.50874	0.581822	0.0283132
Q5M876	N-acyl-aromatic-L-amino acid amidohydrolase (carboxylate-forming)	Acy3	35.419	0.7157	0.750247	0.8934	1.25891	1.19837	1.60211	0.581208	0.0308365
P24268	Cathepsin D	Ctsd	44.68	0.753619	0.796501	0.809401	1.30846	1.34408	1.42199	0.579091	0.000671816
D3ZFX4	Phosphoglucomutase 3 (Predicted), isoform CRA_a	Pgm3	60.845	0.770761	0.77209	0.810533	1.29477	1.35495	1.4153	0.578935	0.00139633
B4F7A3	Galectin	Lgalsl	18.955	0.741077	0.846584	0.768362	1.31295	1.33943	1.4175	0.578893	0.000213203
A0A0G2K1A2	Protein Mpo	Mpo	80.882	0.778021	1.04944	0.522381	1.31132	1.1577	1.59388	0.578368	0.0469044
P48679	Prelamin-A/C	Lmna	74.323	0.74981	0.858252	0.738058	1.33615	1.45512	1.26946	0.577758	0.00159731
Q8VI04	Isoaspartyl peptidase/L-asparaginase	Asrgl1	34.41	0.748742	0.815472	0.768501	1.39413	1.54651	1.16494	0.568181	0.0301833
Q6IRE4	Tumor susceptibility gene 101 protein	Tsg101	44.077	0.772503	0.8143	0.726004	1.31536	1.30849	1.5069	0.5599	0.00546774
Q9WTT6	Guanine deaminase	Gda	51.016	0.842912	0.804596	0.676889	1.48719	1.27317	1.40039	0.558649	0.00185479
Q01460	Di-N-acetylchitobiase	Ctbs	41.531	0.737125	0.875496	0.742161	1.62085	1.4412	1.21921	0.550021	0.0200851
Q6IE52	Murinoglobulin-2	Mug2	161.59	0.72231	0.688113	0.807953	1.29963	1.1453	1.63483	0.543752	0.0433493
Q6P4Z9	COP9 signalosome complex subunit 8	Cops8	23.235	0.710742	0.821351	0.740691	1.39552	1.48685	1.32943	0.539623	0.000543991
Q62935	von Willebrand factor (Fragment)	Vwf	48.138	0.787504	0.623862	0.850948	1.25821	1.65286	1.28849	0.538703	0.0198202
Q68FW9	COP9 signalosome complex subunit 3	Cops3	47.859	0.827649	0.638822	0.79257	1.41996	1.65942	1.13134	0.536498	0.037611
Q9JJS8	Mannan-binding lectin serine protease 2	Masp2	75.666	0.704434	0.681917	0.861727	1.47645	1.55305	1.27734	0.521978	0.00358978
P15791	Calcium/calmodulin-dependent protein kinase type II subunit delta	Camk2d	60.08	0.781339	0.666586	0.754515	1.36158	1.48896	1.40166	0.517952	0.000188927
P02764	Alpha-1-acid glycoprotein	Orm1	23.575	0.732524	0.793529	0.684227	1.4798	1.28429	1.5445	0.512994	0.00584957
B5DFJ4	Protein Vps18	Vps18	110.18	0.747319	0.684887	0.75882	1.4612	1.48823	1.38359	0.505658	9.62512e-05
F1LZJ4	Hydroxypyruvate isomerase	Hyi	30.589	0.682256	0.671269	0.83873	1.42381	1.54346	1.3719	0.505225	0.000658734
Q9JLN4	Peptidoglycan recognition protein 1	Pglyrp1	20.59	0.747838	0.843254	0.582044	1.35251	1.7417	1.20783	0.50514	0.0300931
Q9QZ76	Myoglobin	Mb	17.157	0.661572	0.984596	0.543076	1.36435	1.28459	1.68772	0.504821	0.0167633
P50282	Matrix metalloproteinase-9	Mmp9	78.61	0.670249	0.777144	0.695062	1.48137	1.12893	1.65567	0.502221	0.0398199
D3ZAP9	Glycerol-3-phosphate dehydrogenase [NAD(+)]	Gpd1l	38.066	0.702355	0.60279	0.867653	1.31074	1.24135	1.79949	0.499313	0.0376506
Q66H71	Serine/threonine-protein phosphatase CPPED1	Cpped1	35.26	0.712711	0.728267	0.717641	1.42197	1.28049	1.6832	0.4922	0.0241844
P12785	Fatty acid synthase	Fasn	272.65	0.756401	0.571093	0.824479	1.43845	1.42884	1.51838	0.490683	0.00504768
Q6AYK3	Inositol-3-phosphate synthase 1	Isyna1	60.883	0.68727	0.580876	0.857491	1.46577	1.42177	1.49167	0.485392	0.0081295
P80254	D-dopachrome decarboxylase	Ddt	13.133	0.705081	0.614233	0.80483	1.74157	1.16886	1.54822	0.476409	0.0334906
Q9R063	Peroxiredoxin-5, mitochondrial	Prdx5	22.178	0.691955	0.777365	0.626515	1.4377	1.18847	1.77818	0.475857	0.0389247
Q63716	Peroxiredoxin-1	Prdx1	22.109	0.711563	0.574251	0.815637	1.50457	1.36954	1.55776	0.474168	0.00119537
P38659	Protein disulfide-isomerase A4	Pdia4	72.719	0.730093	0.658235	0.712025	1.45034	1.76418	1.26443	0.468939	0.0299349
O88766	Neutrophil collagenase	Mmp8	53.276	0.671066	0.695354	0.708012	1.57651	1.30625	1.55862	0.467069	0.0110807
F1LR02	Procollagen, type XVIII, alpha 1, isoform CRA_a	Col18a1	134.64	0.686298	0.686985	0.713192	1.51171	1.38685	1.58775	0.465077	0.00455251
P85968	6-phosphogluconate dehydrogenase, decarboxylating	Pgd	53.236	0.672336	0.880437	0.532904	1.41547	1.82921	1.25376	0.463644	0.0235196
O35217	Multiple inositol polyphosphate phosphatase 1	Minpp1	54.589	0.699974	0.684473	0.679406	1.29818	1.59389	1.63656	0.455733	0.0161031
F1M6Q3	Protein Col4a2	Col4a2	160.76	0.672152	0.64114	0.70979	1.53159	1.43923	1.65606	0.437246	0.00272145
P27605	Hypoxanthine-guanine phosphoribosyltransferase	Hprt1	24.477	0.685435	0.62475	0.702742	1.61353	1.55008	1.44006	0.437244	0.00080634
Q5XIH1	Asporin	Aspn	42.767	0.70137	0.56586	0.706345	1.55644	1.48843	1.55968	0.428615	0.000480928
F1LP69	Protein LOC297568	LOC297568	145.65	0.654163	0.672469	0.645161	1.52016	1.35118	1.75267	0.426425	0.0165248
P70470	Acyl-protein thioesterase 1	Lypla1	24.708	0.660592	0.629625	0.691178	1.53188	1.31837	1.82557	0.423753	0.0243834
P70711	Ubiquitin-conjugating enzyme E2 D2B	Ube2d2b	16.659	0.640768	0.686785	0.652164	1.55292	1.5137	1.62122	0.422308	0.000220435
Q5U300	Ubiquitin-like modifier-activating enzyme 1	Uba1	117.79	0.672301	0.629789	0.67823	1.53869	1.67427	1.61174	0.410454	0.000478394
B2GUZ9	Fam49b protein	Fam49b	36.776	0.569754	0.784151	0.574998	1.4526	1.29091	2.02913	0.404158	0.0413358
P05964	Protein S100-A6	S100a6	10.035	0.615505	0.633629	0.669012	1.55858	1.94851	1.296	0.399356	0.0359397
Q9ESS6	Basal cell adhesion molecule	Bcam	67.511	0.610836	0.618022	0.647098	1.68005	1.21424	2.02423	0.381407	0.0493128
P27867	Sorbitol dehydrogenase	Sord	38.234	0.582476	0.641682	0.629506	1.74925	2.0158	1.2397	0.370381	0.0431365
D3ZE05	Cartilage intermediate layer protein 2 (Predicted)	Cilp2	128.91	0.585112	0.56137	0.641263	1.62754	2.08048	1.27076	0.359073	0.0439885
F1LPD0	Protein Col15a1	Col15a1	134.49	0.581658	0.560877	0.630609	1.6783	1.98152	1.32078	0.35601	0.0292338
D3ZSY4	Eosinophil peroxidase (Predicted)	Epx	81.28	0.583833	0.767095	0.411222	1.6059	1.68956	1.72061	0.351301	0.00485927
Q8VIF7	Selenium-binding protein 1	Selenbp1	52.531	0.541628	0.571235	0.616531	1.72312	1.51282	1.74135	0.347457	0.00250124
Q80U96	Exportin-1	Xpo1	123.04	0.567979	0.503006	0.652475	1.69536	1.97144	1.44216	0.337341	0.0127469
P14841	Cystatin-C	Cst3	15.437	0.5453	0.604844	0.559568	1.73162	2.06852	1.29334	0.335666	0.0366407
B2RYQ2	Serine/threonine-protein phosphatase 2A activator	Ppp2r4	36.617	0.53061	0.560127	0.582515	1.5948	1.78102	1.81024	0.322644	0.0022646
Q6AYI1	DEAD (Asp-Glu-Ala-Asp) box polypeptide 5	Ddx5	69.238	0.538165	0.417457	0.632976	1.85401	2.00409	1.43427	0.300168	0.011004
P50609	Fibromodulin	Fmod	43.218	0.529382	0.520578	0.448666	1.91972	1.93773	1.23765	0.294131	0.033653
F1M861	Protein Stfa2l3	Stfa2l3	11.71	0.366376	0.532367	0.67352	1.46201	1.79347	2.10461	0.293328	0.00987815
B0BNE2	DNA-directed RNA polymerases I, II, and III subunit RPABC1	Polr2e	24.57	0.541434	0.483663	0.545152	2.06317	1.56903	1.74218	0.292173	0.0116087
P70623	Fatty acid-binding protein, adipocyte	Fabp4	14.708	0.493526	0.392995	0.647114	1.78346	1.27207	2.2922	0.286782	0.0426722
P49744	Thrombospondin-4	Thbs4	108.21	0.528112	0.40087	0.570908	1.84027	2.22736	1.34259	0.277233	0.0323364
F1M5A4	Katanin p60 ATPase-containing subunit A-like 2	Katnal2	61.035	0.456481	0.394051	0.636799	1.76781	1.8025	1.92496	0.270656	0.000268396
P16638	ATP-citrate synthase	Acly	120.63	0.462809	0.483549	0.49891	1.86462	1.44612	2.37332	0.254267	0.0339938
D3ZSY7	Protein Fbln7	Fbln7	47.712	0.487079	0.345149	0.581845	1.90238	2.22468	1.49072	0.251714	0.0150799
P19139	Casein kinase II subunit alpha	Csnk2a1	45.073	0.423546	0.51142	0.380592	1.90597	1.44264	2.43098	0.227621	0.0329206
Q7TP58	Ab2-098	Bpgm	45.362	0.399868	0.403946	0.410889	1.85392	1.4286	2.65027	0.204744	0.0481099
D3ZGB8	Protein Cilp	Cilp	132.03	0.379513	0.307543	0.394648	2.00476	2.41426	1.6876	0.177136	0.014257
Q9R1J4	Myocilin	Myoc	56.442	0.36793	0.304706	0.372024	2.36102	2.2111	1.59405	0.169418	0.0176901
P01048	T-kininogen 1	Map1	47.775	0.330974	0.266282	0.42637	2.05311	1.82337	2.35829	0.16418	0.00469348
P19132	Ferritin heavy chain	Fth1	21.126	0.225534	0.158777	0.202693	2.74979	2.47748	1.5883	0.0861269	0.027052
P02793	Ferritin light chain 1	Ftl1	20.748	0.172612	0.158448	0.184445	2.46378	2.65977	1.94486	0.0729309	0.00933279
D3ZKC6	Protein Vps13d	Vps13d	488.95	0.118966	0.166899	0.177811	2.58621	1.80785	2.80774	0.0643832	0.0174562
Q63910	Alpha globin	LOC287167	15.524	0.120591	0.12187	0.142733	2.52569	2.46383	1.77344	0.0569564	0.0125612
D3ZEN0	MICAL-like protein 2	Micall2	108.38	0.0898181	0.106468	0.161734	2.16141	2.82904	2.35953	0.0487103	0.0066191
Q71LX6	Xin actin-binding repeat-containing protein 2	Xirp2	373.98	0.0944613	0.0573311	0.121291	2.50031	1.55923	3.43039	0.0364601	0.0467494
P01946	Hemoglobin subunit alpha-1/2	Hba1	15.328	0.0718718	0.0854097	0.0787787	1.59966	3.10909	2.55613	0.0324933	0.0336262
A0A0G2KB67	Protein Acpt	Acpt	41.903	0.0666006	0.081798	0.0659033	2.38604	2.87783	2.33072	0.0282177	0.00492793
M3ZCQ3	Protein LOC100910765	LOC100910765	12.14	0.0545571	0.0505387	0.0569195	2.45631	2.63475	2.29827	0.0219256	0.00161821
